# Supplementary material for: Proteins associated with the doubling time of the NCI-60 cancer cell lines
Source: Cell Div. 2017 Aug 29;12:6. doi: 10.1186/s13008-017-0032-y (PMC5574231; doi:10.1186/s13008-017-0032-y)
Supplement: Supplementary file 1 — Additional file 1. Additional tables. [file 13008_2017_32_MOESM1_ESM.xlsx]

## Sheet: S1
SUPPLEMENTARY TABLE 1
Proteins whose levels strongly associate with longer Td
			Spearman test		Siegel test
Protein	GENE_ID	NAME	p-value	r	Intercept	Slope	Description
IPI00005719	5861	RAB1A	0.000171194	0.47025	-4.2886	0.4546	RAB1A, member RAS oncogene family
IPI00549343	9341	VAMP3	0.000253365	0.459261	-2.1746	0.3657	vesicle-associated membrane protein 3 (cellubrevin)
IPI00017344	5869	RAB5B	1.1148e-05	0.537904	-1.1079	0.3291	RAB5B, member RAS oncogene family
IPI00000005	4893	NRAS	4.63584e-05	0.504391	-1.2674	0.3195	neuroblastoma RAS viral (v-ras) oncogene homolog
IPI00031169	10954	PDIA5	0.000181832	0.468584	-1.7323	0.3168	protein disulfide isomerase family A, member 5
IPI00418169	302	ANXA2	0.000936755	0.419681	-2.6399	0.3135	annexin A2
IPI00744259	81562	LMAN2L	6.64281e-05	0.495345	-0.2993	0.3105	lectin, mannose-binding 2-like
IPI00022143	23344	ESYT1	3.16651e-06	0.56479	-1.545	0.2932	extended synaptotagmin-like protein 1
IPI00020599	811	CALR	0.00050601	0.438921	-1.9204	0.2886	calreticulin
IPI00060031	26090	ABHD12	0.000617702	0.432813	-0.8352	0.2883	abhydrolase domain containing 12
IPI00014958	5445	PON2	2.39286e-05	0.520383	-0.6908	0.2879	paraoxonase 2
IPI00024129	5480	PPIC	9.52125e-06	0.541404	-0.3693	0.287	peptidylprolyl isomerase C (cyclophilin C)
IPI00296259	7542	ZFPL1	0.000525236	0.437788	-0.6908	0.2867	zinc finger protein-like 1
IPI00305551	2677	GGCX	0.000330476	0.451597	-0.4565	0.2859	gamma-glutamyl carboxylase
IPI00012989	4125	MAN2B1	4.47882e-06	0.557614	-0.2142	0.2811	mannosidase, alpha, class 2B, member 1
IPI00215918	3675	ITGA3	0.000598586	0.433783	-0.775	0.2684	integrin, alpha 3 (antigen CD49C, alpha 3 subunit of VLA-3 receptor)
IPI00001960	25932	CLIC4	0.000465534	0.441441	-0.6532	0.2671	chloride intracellular channel 4
IPI00296526	3913	LAMB2	6.09196e-05	0.497545	0.1253	0.264	laminin, beta 2 (laminin S)
IPI00301280	55325	UFSP2	2.86469e-05	0.51611	-0.3357	0.2616	UFM1-specific peptidase 2
IPI00008964	81876	RAB1B	0.000834647	0.423374	-0.6228	0.2564	RAB1B, member RAS oncogene family
IPI00386755	64236	PDLIM2	0.000893965	0.421182	-0.3841	0.2399	PDZ and LIM domain 2 (mystique)
IPI00739827	3920	LAMP2	0.000217704	0.463557	-0.2063	0.2359	lysosomal-associated membrane protein 2
IPI00005202	10424	PGRMC2	9.95359e-05	0.484862	-0.1959	0.2347	progesterone receptor membrane component 2
IPI00060569	285282	RABL3	5.42518e-05	0.500468	0.6266	0.2254	RAB, member of RAS oncogene family-like 3
IPI00021983	23385	NCSTN	0.000138215	0.476094	-0.02287	0.22519	nicastrin
IPI00031479	9445	ITM2B	0.000792037	0.425037	0.5156	0.2247	integral membrane protein 2B
IPI00020418	6237	RRAS	0.000241831	0.460587	0.3487	0.2209	related RAS viral (r-ras) oncogene homolog
IPI00384280	91289	LMF2	0.000117007	0.480573	0.274	0.2196	lipase maturation factor 2
IPI00783156	659	BMPR2	0.000172496	0.470041	0.6561	0.2194	bone morphogenetic protein receptor, type II (serine/threonine kinase)
IPI00058192	127829	ARL8A	4.49632e-05	0.505148	0.5292	0.2157	ADP-ribosylation factor-like 8A
IPI00220687	1291	COL6A1	0.000901611	0.420909	1.0411	0.2122	collagen, type VI, alpha 1
IPI00026994	1605	DAG1	8.31014e-06	0.544391	0.505	0.2114	dystroglycan 1 (dystrophin-associated glycoprotein 1)
IPI00217563	23275	POFUT2	2.06697e-05	0.523818	-0.0158	0.2089	protein O-fucosyltransferase 2
IPI00006957	51635	DHRS7	0.000247905	0.459882	0.527	0.2085	dehydrogenase/reductase (SDR family) member 7
IPI00009923	5033	P4HA1	0.000373489	0.448007	0.3293	0.2076	prolyl 4-hydroxylase, alpha polypeptide I
IPI00797136	121457	IKBIP	0.000339186	0.450837	0.6248	0.2052	IKBKB interacting protein
IPI00293260	7057	THBS1	0.000673564	0.430126	0.9453	0.2017	thrombospondin 1
IPI00298289	79188	TMEM43	0.000802263	0.42463	0.343	0.1995	transmembrane protein 43
IPI00640525	5476	CTSA	0.000322457	0.452313	0.3977	0.1983	cathepsin A
IPI00337494	375790	AGRN	6.47324e-05	0.496004	0.8736	0.198	agrin
IPI00216528	1266	CNN3	0.000415306	0.44486	0.4793	0.198	calponin 3, acidic
IPI00796919	2720	GLB1	0.000215178	0.463885	0.7721	0.1952	galactosidase, beta 1
IPI00748502	10491	CRTAP	5.59062e-05	0.499713	0.8413	0.1942	cartilage associated protein
IPI00513853	23673	STX12	0.000431685	0.443706	0.7104	0.1937	syntaxin 12
IPI00006608	351	APP	0.000200793	0.465824	0.8243	0.1924	amyloid beta (A4) precursor protein
IPI00954556	3106	HLA-B	0.000487076	0.440076	1.3716	0.1879	major histocompatibility complex, class I, B
IPI00550523	25923	ATL3	5.3938e-05	0.500614	0.7614	0.1855	atlastin GTPase 3
IPI00646625	6890	TAP1	0.000110265	0.482153	1.0714	0.1804	transporter 1, ATP-binding cassette, sub-family B (MDR/TAP)
IPI00012102	2799	GNS	0.000774701	0.425736	0.9158	0.1798	glucosamine (N-acetyl)-6-sulfatase
IPI00217490	3688	ITGB1	4.07644e-06	0.559579	1.1713	0.1778	integrin, beta 1 (fibronectin receptor, beta polypeptide, antigen CD29 includes MDF2, MSK12)
IPI00306322	23646	PLD3	0.000152992	0.473333	1.2979	0.1769	phospholipase D family, member 3
IPI00011229	1509	CTSD	0.00035892	0.449179	0.4702	0.1749	cathepsin D
IPI00031821	871	SERPINH1	5.13901e-05	0.501826	1.4202	0.1745	serpin peptidase inhibitor, clade H (heat shock protein 47), member 1, (collagen binding protein 1)
IPI00016112	7837	PXDN	0.000191071	0.467208	1.241	0.1719	peroxidasin homolog (Drosophila)
IPI00009329	7402	UTRN	0.000158597	0.472349	1.1448	0.1703	utrophin
IPI00748093	81555	YIPF5	3.86763e-05	0.508852	1.4564	0.1651	Yip1 domain family, member 5
IPI00418471	7431	VIM	0.0008408	0.42314	0.6049	0.165	vimentin
IPI00645962	6892	TAPBP	4.30731e-05	0.506209	1.3304	0.1644	TAP binding protein (tapasin)
IPI00012490	493	ATP2B4	8.08612e-06	0.544988	1.3255	0.1606	ATPase, Ca++ transporting, plasma membrane 4
IPI00853369	23654	PLXNB2	1.87337e-06	0.575344	1.4278	0.1595	plexin B2
IPI00446875	51614	ERGIC3	8.91671e-05	0.487747	1.4341	0.1589	ERGIC and golgi 3
IPI00032140	23509	POFUT1	0.000111178	0.481934	0.9343	0.1586	protein O-fucosyltransferase 1
IPI00657752	975	CD81	0.000302797	0.45414	1.3226	0.1548	CD81 molecule
IPI00163381	51290	ERGIC2	0.000133378	0.477058	1.3098	0.1524	ERGIC and golgi 2
IPI00171412	84961	FBXL20	0.000474422	0.440871	1.2767	0.1511	F-box and leucine-rich repeat protein 20
IPI00952714	3107	HLA-C	0.000826903	0.42367	1.2599	0.1504	major histocompatibility complex, class I, C
IPI00328243	1727	CYB5R3	0.000129998	0.47775	1.5802	0.1475	cytochrome b5 reductase 3
IPI00018274	1956	EGFR	0.000696611	0.429076	1.2642	0.1472	epidermal growth factor receptor
IPI00004669	2590	GALNT2	0.000402982	0.445756	1.41	0.145	UDP-N-acetyl-alpha-D-galactosamine:polypeptide N-acetylgalactosaminyltransferase 2 (GalNAc-T2)
IPI00218349	23471	TRAM1	5.34449e-05	0.500844	1.782	0.1439	translocation associated membrane protein 1
IPI00922108	3685	ITGAV	2.74263e-07	0.611084	1.2122	0.1418	integrin, alpha V (vitronectin receptor, alpha polypeptide, antigen CD51)
IPI00009896	2052	EPHX1	0.000606682	0.433369	1.456	0.1376	epoxide hydrolase 1, microsomal (xenobiotic)
IPI00219111	10398	MYL9	5.66419e-08	0.637454	1.649	0.135	myosin, light chain 9, regulatory
IPI00024775	8934	RAB7L1	0.000826528	0.423685	1.8122	0.1294	RAB7, member RAS oncogene family-like 1
IPI00022661	5819	PVRL2	0.000719582	0.42806	1.9292	0.1282	poliovirus receptor-related 2 (herpesvirus entry mediator B)
IPI00028911	11167	FSTL1	0.000517173	0.438258	2.0149	0.1276	follistatin-like 1
IPI00296374	55577	NAGK	0.000231809	0.461786	1.9349	0.1259	N-acetylglucosamine kinase
IPI00182373	378	ARF4	7.67617e-07	0.592477	1.7703	0.1235	ADP-ribosylation factor 4
IPI00029723	4758	NEU1	1.20289e-05	0.536203	2.1134	0.1229	sialidase 1 (lysosomal sialidase)
IPI00217055	64778	FNDC3B	0.000825008	0.423743	2.1971	0.1187	fibronectin type III domain containing 3B
IPI00783931	80781	COL18A1	5.15016e-05	0.501771	2.2515	0.1137	collagen, type XVIII, alpha 1
IPI00332106	29957	SLC25A24	4.52898e-06	0.557381	2.1331	0.1068	solute carrier family 25 (mitochondrial carrier; phosphate carrier), member 24
IPI00470674	51706	CYB5R1	0.000139741	0.475797	2.05	0.1062	cytochrome b5 reductase 1
IPI00305303	2767	GNA11	0.000791386	0.425063	2.3618	0.1033	guanine nucleotide binding protein (G protein), alpha 11 (Gq class)

## Sheet: S2
SUPPLEMENTARY TABLE 2
Proteins whose levels strongly associate with shorter Td
			Spearman test		Siegel test
Protein	GENE_ID	NAME	p-value	r	Intercept	Slope	Description
IPI00216746	3190	HNRNPK	0.000259669	-0.45856	21.278	-1.011	heterogeneous nuclear ribonucleoprotein K
IPI00784090	10694	CCT8	0.000206015	-0.465106	14.8239	-0.6548	chaperonin containing TCP1, subunit 8 (theta)
IPI00029012	8661	EIF3A	1.18906e-06	-0.584195	12.8168	-0.5764	eukaryotic translation initiation factor 3, subunit A
IPI00297779	10576	CCT2	0.000998617	-0.417616	11.8542	-0.5071	chaperonin containing TCP1, subunit 2 (beta)
IPI00009104	10856	RUVBL2	3.78487e-05	-0.509381	11.1472	-0.4942	RuvB-like 2 (E. coli)
IPI00003865	3312	HSPA8	0.000152586	-0.473406	12.4693	-0.4695	heat shock 70kDa protein 8
IPI00414289	2873	GPS1	9.48912e-05	-0.486118	9.9695	-0.4634	G protein pathway suppressor 1
IPI00395627	27101	CACYBP	0.000402147	-0.445818	11.1337	-0.4623	calcyclin binding protein
IPI00302927	10575	CCT4	1.93146e-05	-0.525396	10.9755	-0.4557	chaperonin containing TCP1, subunit 4 (delta)
IPI00299000	5036	PA2G4	2.35894e-05	-0.52072	10.8429	-0.4478	proliferation-associated 2G4, 38kDa; 60S nuclear export factor
IPI00792352	5901	RAN	2.0112e-06	-0.573938	10.84	-0.42	RAN, member RAS oncogene family
IPI00514212	92597	MOB1B	6.27491e-06	-0.550471	9.2108	-0.4016
IPI00553185	7203	CCT3	0.000551643	-0.436291	9.8332	-0.3923	chaperonin containing TCP1, subunit 3 (gamma)
IPI00334159	7411	VBP1	9.83471e-06	-0.540688	9.0395	-0.3865	von Hippel-Lindau binding protein 1
IPI00010720	22948	CCT5	0.000869796	-0.422059	9.8693	-0.3835	chaperonin containing TCP1, subunit 5 (epsilon)
IPI00012066	5094	PCBP2	0.000483099	-0.440324	9.5907	-0.3824	poly(rC) binding protein 2
IPI00017617	1655	DDX5	1.16218e-06	-0.584634	9.4595	-0.3804	DEAD (Asp-Glu-Ala-Asp) box polypeptide 5
IPI00300074	10056	FARSB	0.00098429	-0.418084	9.2736	-0.3776	phenylalanyl-tRNA synthetase, beta subunit
IPI00010157	4144	MAT2A	0.000420221	-0.444509	9.0556	-0.3761	methionine adenosyltransferase II, alpha
IPI00925413	1981	EIF4G1	6.24118e-05	-0.496931	9.4376	-0.3646	eukaryotic translation initiation factor 4 gamma, 1
IPI00299904	4176	MCM7	1.50751e-06	-0.579607	9.4102	-0.3618	minichromosome maintenance complex component 7
IPI00470891	7812	CSDE1	9.9757e-05	-0.484803	9.0115	-0.3586	cold shock domain containing E1, RNA-binding
IPI00030320	1656	DDX6	0.000168134	-0.470746	8.7759	-0.3562	DEAD (Asp-Glu-Ala-Asp) box polypeptide 6
IPI00549189	7064	THOP1	9.19746e-05	-0.486937	8.8234	-0.3535	thimet oligopeptidase 1
IPI00165486	6187	RPS2	0.000266173	-0.457852	8.1781	-0.3521	ribosomal protein S2
IPI00008552	10539	GLRX3	0.000271323	-0.457303	8.4405	-0.3405	glutaredoxin 3
IPI00008223	5887	RAD23B	8.20329e-05	-0.489918	8.4702	-0.3372	RAD23 homolog B (S. cerevisiae)
IPI00027704	5557	PRIM1	2.84196e-07	-0.61046	7.1533	-0.3338	primase, DNA, polypeptide 1 (49kDa)
IPI00031517	4175	MCM6	0.000985181	-0.418055	8.7769	-0.3276	minichromosome maintenance complex component 6
IPI00013894	10963	STIP1	0.000878588	-0.421737	8.964	-0.3264	stress-induced-phosphoprotein 1
IPI00166010	23019	CNOT1	4.29429e-05	-0.506283	8.2349	-0.3229	CCR4-NOT transcription complex, subunit 1
IPI00031564	79017	GGCT	0.00021278	-0.4642	8.2561	-0.3172	gamma-glutamylcyclotransferase
IPI00297579	11335	CBX3	0.000621802	-0.432609	8.2385	-0.3151	chromobox homolog 3
IPI00414127	5902	RANBP1	0.000319962	-0.45254	8.3991	-0.3092	RAN binding protein 1
IPI00289499	471	ATIC	6.07088e-05	-0.497633	8.5648	-0.3081	5-aminoimidazole-4-carboxamide ribonucleotide formyltransferase/IMP cyclohydrolase
IPI00386118	7536	SF1	0.000845442	-0.422965	8.025	-0.3066	splicing factor 1
IPI00219005	2288	FKBP4	0.000113875	-0.481296	8.3155	-0.3065	FK506 binding protein 4, 59kDa
IPI00025616	5425	POLD2	0.00049463	-0.43961	7.096	-0.3039	polymerase (DNA directed), delta 2, regulatory subunit 50kDa
IPI00414676	3326	HSP90AB1	0.00082095	-0.4239	9.2832	-0.2989	heat shock protein 90kDa alpha (cytosolic), class B member 1
IPI00018627	80218	NAA50	0.000472714	-0.44098	7.7857	-0.2975	N(alpha)-acetyltransferase 50, NatE catalytic subunit
IPI00747787	23310	NCAPD3	0.00034719	-0.450154	7.0846	-0.2974	non-SMC condensin II complex, subunit D3; condensin
IPI00745272	51031	GLOD4	0.000756162	-0.426501	7.7473	-0.2951	glyoxalase domain containing 4
IPI00939707	23277	KIAA0664	1.2633e-07	-0.62435	7.8164	-0.2941	CLUH, KIAA0664
IPI00006181	8664	EIF3D	0.000939137	-0.419599	7.6215	-0.2928	eukaryotic translation initiation factor 3, subunit D
IPI00026215	2237	FEN1	0.000885842	-0.421474	7.7223	-0.2926	flap structure-specific endonuclease 1
IPI00017334	5245	PHB	0.00012268	-0.479306	8.7042	-0.2898	prohibitin
IPI00021370	3093	UBE2K	0.000374562	-0.447922	7.6209	-0.2852	ubiquitin-conjugating enzyme E2K
IPI00290142	1503	CTPS	0.00040285	-0.445766	7.752	-0.2845	CTP synthase
IPI00215637	1654	DDX3X	1.85815e-05	-0.526293	7.7822	-0.2803	DEAD (Asp-Glu-Ala-Asp) box polypeptide 3, X-linked
IPI00008524	26986	PABPC1	0.000135553	-0.47662	7.782	-0.279	poly(A) binding protein, cytoplasmic 1
IPI00300371	23450	SF3B3	0.000736073	-0.427348	8.1173	-0.2752	splicing factor 3b, subunit 3, 130kDa
IPI00742996	257160	RNF214	0.000270665	-0.457373	6.2243	-0.2747	ring finger protein 214
IPI00020898	6197	RPS6KA3	1.06323e-05	-0.538959	7.235	-0.269	ribosomal protein S6 kinase, 90kDa, polypeptide 3
IPI00020454	1633	DCK	0.000206849	-0.464993	7.0639	-0.2682	deoxycytidine kinase
IPI00012369	4085	MAD2L1	0.000152621	-0.4734	7.1886	-0.2665	MAD2 mitotic arrest deficient-like 1 (yeast)
IPI00908424	983	CDK1	4.28919e-05	-0.506312	7.8019	-0.2588	cyclin-dependent kinase 1
IPI00942092	158	ADSL	0.00014477	-0.474838	7.0947	-0.2562	adenylosuccinate lyase
IPI00217477	3149	HMGB3	0.000521827	-0.437986	7.3113	-0.2535	high mobility group box 3
IPI00441473	10419	PRMT5	1.58429e-05	-0.529963	7.2282	-0.2533	protein arginine methyltransferase 5
IPI00411559	10051	SMC4	0.000933897	-0.419779	7.5457	-0.2521	structural maintenance of chromosomes 4
IPI00215888	6731	SRP72	0.000835251	-0.423351	7.1029	-0.2516	signal recognition particle 72kDa
IPI00178750	80011	FAM192A	0.000440043	-0.443132	6.6371	-0.2499	family with sequence similarity 192, member A
IPI00061111	116028	RMI2	0.000250954	-0.459534	6.1081	-0.2468	RMI2, RecQ mediated genome instability 2, homolog (S. cerevisiae)
IPI00387130	57019	CIAPIN1	2.69661e-07	-0.61138	6.7463	-0.2442	cytokine induced apoptosis inhibitor 1
IPI00299524	9918	NCAPD2	0.000980738	-0.418201	7.092	-0.2423	non-SMC condensin I complex, subunit D2
IPI00291783	25929	GEMIN5	0.000628968	-0.432254	6.8436	-0.2401	gem (nuclear organelle) associated protein 5
IPI00012197	79077	DCTPP1	0.000694541	-0.429169	6.9124	-0.2399	dCTP pyrophosphatase 1
IPI00478128	54815	GATAD2A	0.000230649	-0.461928	6.1695	-0.2387	GATA zinc finger domain containing 2A
IPI00552546	79892	MCMBP	5.31857e-05	-0.500966	6.5556	-0.2314	minichromosome maintenance complex binding protein
IPI00031519	1786	DNMT1	0.000318679	-0.452657	6.7706	-0.2287	DNA (cytosine-5-)-methyltransferase 1
IPI00060181	79180	EFHD2	7.08806e-05	-0.493686	6.7192	-0.2258	EF-hand domain family, member D2
IPI00001159	10985	GCN1L1	0.000409728	-0.445263	7.2302	-0.2224	GCN1 general control of amino-acid synthesis 1-like 1 (yeast)
IPI00216057	6652	SORD	0.000141858	-0.475389	6.7284	-0.2223	sorbitol dehydrogenase
IPI00827535	5757	PTMA	0.000218384	-0.46347	7.0694	-0.2219	prothymosin, alpha
IPI00007927	10592	SMC2	0.000463055	-0.441602	6.7353	-0.2216	structural maintenance of chromosomes 2
IPI00220402	5504	PPP1R2	0.000176777	-0.469364	6.4095	-0.2203	protein phosphatase 1, regulatory (inhibitor) subunit 2
IPI00013871	6240	RRM1	0.000335761	-0.451134	6.706	-0.219	ribonucleotide reductase M1
IPI00065671	7371	UCK2	1.89388e-06	-0.575129	6.4216	-0.2184	uridine-cytidine kinase 2
IPI00291608	57092	PCNP	0.00015972	-0.472156	6.5193	-0.2108	PEST proteolytic signal containing nuclear protein
IPI00004534	5198	PFAS	0.000123337	-0.479163	6.6463	-0.2063	phosphoribosylformylglycinamidine synthase
IPI00019918	55308	DDX19A	0.000762498	-0.426238	6.352	-0.206	DEAD (Asp-Glu-Ala-As) box polypeptide 19A
IPI00217949	27338	UBE2S	2.14393e-06	-0.572666	6.0444	-0.2022	ubiquitin-conjugating enzyme E2S
IPI00007146	51659	GINS2	0.000845908	-0.422947	5.7542	-0.2002	GINS complex subunit 2 (Psf2 homolog)
IPI00010590	3070	HELLS	8.64276e-05	-0.488561	5.8192	-0.1959	helicase, lymphoid-specific
IPI00023087	29089	UBE2T	1.09937e-07	-0.626665	5.8565	-0.1945	ubiquitin-conjugating enzyme E2T (putative)
IPI00830108	27000	DNAJC2	0.000218877	-0.463406	5.889	-0.193	DnaJ (Hsp40) homolog, subfamily C, member 2
IPI00029534	5471	PPAT	0.000689594	-0.429392	5.904	-0.1844	phosphoribosyl pyrophosphate amidotransferase
IPI00011631	9183	ZW10	0.000613729	-0.433013	5.9648	-0.1808	ZW10, kinetochore associated, homolog (Drosophila)
IPI00456359	11273	ATXN2L	0.000901161	-0.420925	5.934	-0.179	ataxin 2-like
IPI00024871	865	CBFB	5.85767e-05	-0.498537	5.7479	-0.1724	core-binding factor, beta subunit
IPI00301263	790	CAD	0.000754876	-0.426554	6.017	-0.169	carbamoyl-phosphate synthetase 2, aspartate transcarbamylase, and dihydroorotase
IPI00216587	6202	RPS8	0.00042302	-0.444311	5.4929	-0.1653	ribosomal protein S8
IPI00790634	84305	PYM1	0.000590026	-0.434227	5.2749	-0.1643	within bgcn homolog (Drosophila)
IPI00909083	2935	GSPT1	0.000101205	-0.484423	5.822	-0.1632	G1 to S phase transition 1
IPI00032387	9837	GINS1	4.29284e-06	-0.558501	5.2173	-0.1558	GINS complex subunit 1 (Psf1 homolog)
IPI00306518	55215	FANCI	0.000474348	-0.440876	5.5149	-0.1449	Fanconi anemia, complementation group I
IPI00647655	5422	POLA1	0.00012807	-0.478152	5.2601	-0.1444	polymerase (DNA directed), alpha 1, catalytic subunit
IPI00641384	9919	SEC16A	1.95991e-05	-0.525056	4.873	-0.134	SEC16 homolog A (S. cerevisiae)
IPI00328737	90850	ZNF598	0.000466968	-0.441348	4.7958	-0.1301	zinc finger protein 598
IPI00217975	4001	LMNB1	0.000316814	-0.452827	5.439	-0.13	lamin B1
IPI00401321	10196	PRMT3	0.000354125	-0.449574	4.944	-0.1293	protein arginine methyltransferase 3
IPI00748700	64785	GINS3	0.000206179	-0.465084	4.9646	-0.1287	GINS complex subunit 3 (Psf3 homolog)
IPI00002408	79657	RPAP3	0.000141876	-0.475386	4.8867	-0.1227	RNA polymerase II associated protein 3
IPI00023649	55206	SBNO1	8.61025e-05	-0.488659	4.7197	-0.1121	strawberry notch homolog 1 (Drosophila)
IPI00746337	5395	PMS2	0.00+D5:D1090364614520086626	-0.448716	4.361	-0.107	PMS2 postmeiotic segregation increased 2 (S. cerevisiae)

## Sheet: S3
SUPPLEMENTARY TABLE 3
GO terms (Biological Process 2017b) for the proteins whose levels strongly associate with longer Td, for the 100 GO categories with the lowest p-value.
Term	P-value	Adjusted P-value	Z-score	Combined Score	Genes
collagen fibril organization	1.9754e-12	4.417e-09	-3.31703	89.3947	ITGB1;APP;COL18A1;ITGA3;LAMB2;COL6A1;PXDN;DAG1;SERPINH1;ITGAV;AGRN;THBS1
extracellular matrix organization involved in endocardium development	2.01222e-11	6.06888e-09	-3.11413	76.6985	ITGB1;APP;COL18A1;ITGA3;LAMB2;COL6A1;PXDN;DAG1;ITGAV;AGRN;THBS1
extracellular matrix organization in marginal zone involved in cerebral cortex radial glia guided migration	2.01222e-11	6.06888e-09	-3.11053	76.6098	ITGB1;APP;COL18A1;ITGA3;LAMB2;COL6A1;PXDN;DAG1;ITGAV;AGRN;THBS1
cellulose microfibril organization	2.01222e-11	6.06888e-09	-3.10982	76.5924	ITGB1;APP;COL18A1;ITGA3;LAMB2;COL6A1;PXDN;DAG1;ITGAV;AGRN;THBS1
extracellular matrix organization	2.01222e-11	6.06888e-09	-3.10743	76.5335	ITGB1;APP;COL18A1;ITGA3;LAMB2;COL6A1;PXDN;DAG1;ITGAV;AGRN;THBS1
biofilm matrix organization	2.01222e-11	6.06888e-09	-3.10454	76.4624	ITGB1;APP;COL18A1;ITGA3;LAMB2;COL6A1;PXDN;DAG1;ITGAV;AGRN;THBS1
fibronectin fibril organization	2.17133e-11	6.06888e-09	-3.13811	77.0502	ITGB1;APP;COL18A1;ITGA3;LAMB2;COL6A1;PXDN;DAG1;ITGAV;AGRN;THBS1
basement membrane organization	2.17133e-11	6.06888e-09	-3.12897	76.826	ITGB1;APP;COL18A1;ITGA3;LAMB2;COL6A1;PXDN;DAG1;ITGAV;AGRN;THBS1
gene expression involved in extracellular matrix organization	2.52399e-11	6.27071e-09	-3.09947	75.6351	ITGB1;APP;COL18A1;ITGA3;LAMB2;COL6A1;PXDN;DAG1;ITGAV;AGRN;THBS1
extracellular matrix assembly	3.15016e-11	7.04376e-09	-3.13915	75.9076	ITGB1;APP;COL18A1;ITGA3;LAMB2;COL6A1;PXDN;DAG1;ITGAV;AGRN;THBS1
extracellular matrix disassembly	6.70465e-10	1.36287e-07	-3.5015	73.9623	ITGB1;APP;COL18A1;ITGA3;LAMB2;PXDN;COL6A1;DAG1;ITGAV;AGRN;THBS1
neutrophil degranulation	1.42894e-08	2.66259e-06	-5.20955	94.1039	CTSA;RAB5B;ANXA2;GNS;NCSTN;NRAS;CYB5R3;GLB1;LAMP2;NEU1;ITGAV;MAN2B1;CTSD;ARL8A
antigen processing and presentation of exogenous peptide antigen via MHC class I, TAP-dependent	3.71177e-08	6.38424e-06	-2.84011	48.5919	HLA-B;TAP1;HLA-C;ITGAV;CALR;TAPBP;VAMP3
Golgi vesicle fusion with endoplasmic reticulum-Golgi intermediate compartment (ERGIC) membrane	6.23609e-08	9.35122e-06	-2.84864	47.2599	ARF4;RAB1A;RAB1B;TAP1;CALR;ERGIC2;TAPBP
antigen processing and presentation of peptide antigen via MHC class I	7.1096e-08	9.35122e-06	-2.37017	39.0112	HLA-B;HLA-C;TAP1;CALR;TAPBP
peptide antigen assembly with MHC class I protein complex	7.1096e-08	9.35122e-06	-2.36713	38.9612	HLA-B;HLA-C;TAP1;CALR;TAPBP
antigen processing and presentation of endogenous peptide antigen via MHC class I	7.1096e-08	9.35122e-06	-2.36063	38.8542	HLA-B;HLA-C;TAP1;CALR;TAPBP
antigen processing and presentation of exogenous peptide antigen via MHC class I	1.05525e-07	1.31085e-05	-2.38534	38.3189	HLA-B;HLA-C;TAP1;CALR;TAPBP
protein O-linked fucosylation	9.83751e-07	0.000115772	-2.72985	37.7591	POFUT2;GALNT2;POFUT1;DAG1;THBS1
vesicle fusion with endoplasmic reticulum-Golgi intermediate compartment (ERGIC) membrane	2.83782e-06	0.000317268	-2.42726	31.0021	STX12;TAP1;CALR;TAPBP;VAMP3
endoplasmic reticulum-derived vesicle fusion with endoplasmic reticulum-Golgi intermediate compartment (ERGIC) membrane	3.38767e-06	0.000360706	-3.21401	40.4817	RAB1A;ARF4;LMAN2L;RAB1B;TAP1;CALR;TAPBP
endoplasmic reticulum-Golgi intermediate compartment (ERGIC) derived vesicle fusion with endoplasmic reticulum membrane	2.17541e-05	0.00221101	-2.8237	30.3144	ARF4;RAB1A;RAB1B;ERGIC2;TAPBP
vesicle targeting, cis-Golgi to rough ER	2.45292e-05	0.00238466	-2.83712	30.1179	ARF4;RAB1A;RAB1B;ERGIC2;TAPBP
retrograde vesicle-mediated transport, Golgi to ER	3.08999e-05	0.00287884	-2.74194	28.4744	ARF4;RAB1A;RAB1B;ERGIC2;TAPBP
GSI anchor metabolic process	3.78323e-05	0.00325358	-2.56449	26.1125	CTSA;GLB1;NEU1;ESYT1
mannosyl-inositol phosphorylceramide metabolic process	3.78323e-05	0.00325358	-2.56276	26.0949	CTSA;GLB1;NEU1;ESYT1
globoside metabolic process	4.13033e-05	0.00342053	-2.53483	25.588	CTSA;GLB1;NEU1;ESYT1
mesodermal cell differentiation	4.65775e-05	0.00359128	-2.63171	26.2497	ITGB1;BMPR2;ITGA3
positive regulation of glycoprotein metabolic process	4.65775e-05	0.00359128	-2.56273	25.5617	RAB1A;APP;RAB1B
glycosphingolipid catabolic process	4.89361e-05	0.00364737	-2.54942	25.303	CTSA;GLB1;NEU1;ESYT1
glycosphingolipid metabolic process	9.00436e-05	0.00610113	-2.68058	24.9702	CTSA;GLB1;NEU1;ESYT1
lactosylceramide metabolic process	9.00436e-05	0.00610113	-2.54316	23.6901	CTSA;GLB1;NEU1;ESYT1
glycosylceramide metabolic process	9.00436e-05	0.00610113	-2.54046	23.6649	CTSA;GLB1;NEU1;ESYT1
ganglioside metabolic process	9.65309e-05	0.00634833	-2.55156	23.5908	CTSA;GLB1;NEU1;ESYT1
galactosaminoglycan catabolic process	0.000153764	0.00929232	-2.8841	25.3227	GLB1;AGRN;GNS
heparin catabolic process	0.000153764	0.00929232	-2.88218	25.3058	GLB1;AGRN;GNS
dermatan sulfate catabolic process	0.000153764	0.00929232	-2.88193	25.3036	GLB1;AGRN;GNS
peptidoglycan catabolic process	0.000173294	0.010197	-2.95719	25.6109	GLB1;AGRN;GNS
protein O-linked glycosylation via hydroxyproline	0.00035602	0.0185094	-2.62088	20.8112	GALNT2;POFUT1;DAG1
protein O-linked glycosylation via tyrosine	0.00035602	0.0185094	-2.61522	20.7662	GALNT2;POFUT1;DAG1
endocytosis involved in viral entry into host cell	0.00035919	0.0185094	-2.84537	22.5685	RAB1A;APP;CD81;ITGAV
protein O-linked glycosylation via serine	0.000389293	0.0185094	-2.65389	20.8362	GALNT2;POFUT1;DAG1
protein O-linked glycosylation via threonine	0.000424503	0.0185094	-2.55427	19.8328	GALNT2;POFUT1;DAG1
protein O-linked glycosylation via hydroxylysine	0.000424503	0.0185094	-2.53693	19.6982	GALNT2;POFUT1;DAG1
post-translational protein modification	0.000440875	0.0185094	-4.89489	37.8216	FBXL20;RAB1A;APP;GGCX;LAMB2;RAB1B;MAN2B1;FSTL1
keratan sulfate catabolic process	0.000461694	0.0185094	-2.57516	19.7788	GLB1;AGRN;GNS
cellotriose catabolic process	0.00048012	0.0185094	-1.97971	15.1279	NEU1;MAN2B1
cyclodextrin catabolic process	0.00048012	0.0185094	-1.97261	15.0737	NEU1;MAN2B1
6-alpha-maltosylglucose catabolic process	0.00048012	0.0185094	-1.92755	14.7293	NEU1;MAN2B1
maltoheptaose catabolic process	0.00048012	0.0185094	-1.91292	14.6175	NEU1;MAN2B1
cellodextrin catabolic process	0.00048012	0.0185094	-1.90223	14.5359	NEU1;MAN2B1
lipooligosaccharide catabolic process	0.00048012	0.0185094	-1.87927	14.3604	NEU1;MAN2B1
multicellular organismal oligosaccharide catabolic process	0.00048012	0.0185094	-1.87236	14.3076	NEU1;MAN2B1
raffinose catabolic process	0.00048012	0.0185094	-1.85346	14.1632	NEU1;MAN2B1
cellooligosaccharide catabolic process	0.00048012	0.0185094	-1.83656	14.034	NEU1;MAN2B1
positive regulation of glycoprotein biosynthetic process	0.00048012	0.0185094	-1.77246	13.5442	RAB1A;RAB1B
cellular response to low-density lipoprotein particle stimulus	0.00048012	0.0185094	-1.49362	11.4135	ITGB1;CD81
mesodermal cell fate commitment	0.00048012	0.0185094	-1.34411	10.271	ITGB1;ITGA3
chondroitin sulfate catabolic process	0.000585616	0.021508	-2.53404	18.8605	GLB1;AGRN;GNS
paraxial mesodermal cell differentiation	0.000615613	0.021508	-1.59698	11.8063	ITGB1;ITGA3
lateral mesodermal cell differentiation	0.000615613	0.021508	-1.48058	10.9458	ITGB1;ITGA3
hemangioblast cell differentiation	0.000615613	0.021508	-1.44878	10.7107	ITGB1;ITGA3
axial mesodermal cell differentiation	0.000615613	0.021508	-1.44137	10.6559	ITGB1;ITGA3
intermediate mesodermal cell differentiation	0.000615613	0.021508	-1.35727	10.0342	ITGB1;ITGA3
protein O-linked mannosylation	0.000631187	0.0217128	-2.58368	19.0364	GALNT2;POFUT1;DAG1
glycosaminoglycan catabolic process	0.000678961	0.0226591	-2.57953	18.8176	GLB1;AGRN;GNS
hyaluronan catabolic process	0.000678961	0.0226591	-2.54434	18.5609	GLB1;AGRN;GNS
cellular oligosaccharide catabolic process	0.000767417	0.0245135	-2.12255	15.2239	NEU1;MAN2B1
disaccharide catabolic process	0.000767417	0.0245135	-1.82351	13.0791	NEU1;MAN2B1
low-density lipoprotein particle mediated signaling	0.000767417	0.0245135	-1.75849	12.6127	ITGB1;CD81
glycosphingolipid biosynthetic process	0.000835684	0.0263182	-2.78679	19.7507	CTSA;GLB1;NEU1;ESYT1
antigen processing and presentation of exogenous peptide antigen via MHC class I, TAP-independent	0.000935396	0.0290492	-2.3259	16.2221	HLA-B;HLA-C
cellular protein modification process	0.000983815	0.0301344	-4.16538	28.8414	APP;GGCX;LAMB2;MAN2B1;FSTL1;ITM2B
G-protein coupled acetylcholine receptor signaling pathway involved in positive regulation of acetylcholine secretion, neurotransmission	0.00153504	0.046383	-1.8233	11.8136	GNA11;AGRN
Notch receptor processing	0.00161863	0.0482568	-3.67581	23.6214	APP;NCSTN;LAMB2;FSTL1;ITM2B
G-protein coupled acetylcholine receptor signaling pathway involved in heart process	0.00176637	0.0515659	-1.94993	12.3603	GNA11;AGRN
positive regulation of blood vessel endothelial cell migration	0.00177575	0.0515659	-2.31626	14.6701	BMPR2;CALR;THBS1
positive regulation of endothelial cell chemotaxis	0.00186697	0.0529594	-2.30005	14.4522	BMPR2;CALR;THBS1
membrane fusion involved in viral entry into host cell	0.00201321	0.0529594	-2.622	16.2775	CD81;ITGAV
viral entry into host cell via pilus retraction	0.00201321	0.0529594	-2.6078	16.1893	CD81;ITGAV
viral entry via permeabilization of inner membrane	0.00201321	0.0529594	-2.6001	16.1415	CD81;ITGAV
pore-mediated entry of viral genome into host cell	0.00201321	0.0529594	-2.59797	16.1283	CD81;ITGAV
disruption of host cell envelope during viral entry	0.00201321	0.0529594	-2.58984	16.0778	CD81;ITGAV
viral entry via permeabilization of endosomal membrane	0.00201321	0.0529594	-2.5876	16.0639	CD81;ITGAV
viral genome ejection through host cell envelope	0.00201321	0.0529594	-2.55709	15.8744	CD81;ITGAV
cellular protein catabolic process	0.00216904	0.056395	-3.67131	22.5179	APP;LAMB2;CTSD;FSTL1;ITM2B
PMA-inducible membrane protein ectodomain proteolysis	0.00227543	0.0571671	-2.2391	13.6263	NCSTN;DAG1
constitutive protein ectodomain proteolysis	0.00227543	0.0571671	-2.23335	13.5912	NCSTN;DAG1
G-protein coupled acetylcholine receptor signaling pathway	0.00227543	0.0571671	-1.8388	11.1901	GNA11;AGRN
negative regulation of ERK1 and ERK2 cascade	0.00236682	0.0588023	-2.46025	14.8752	RRAS;DAG1;EGFR
cellular response to calcium ion	0.00247575	0.0608327	-2.42745	14.5676	CLIC4;THBS1;SLC25A24
heterotypic cell-cell adhesion	0.0025529	0.0613793	-2.27189	13.5644	ITGB1;ITGAV
positive regulation of receptor recycling	0.0025529	0.0613793	-2.19477	13.1039	ANXA2;VAMP3
platelet degranulation	0.00259227	0.061663	-2.99518	17.8369	APP;CYB5R1;LAMP2;THBS1
positive regulation of protein kinase B signaling	0.00282101	0.0655926	-2.65392	15.5803	RRAS;THBS1;EGFR
protein O-linked glycosylation	0.00282101	0.0655926	-2.47619	14.5369	GALNT2;POFUT1;DAG1
Purkinje myocyte-ventricular cardiac muscle cell adhesion involved in cell communication	0.00284548	0.0655926	-2.11961	12.4252	ITGB1;ITGAV
protein stabilization	0.00295274	0.0658572	-2.96066	17.2459	STX12;CRTAP;LAMP2;CALR
positive regulation of growth plate cartilage chondrocyte proliferation	0.00295558	0.0658572	-4.418	25.7307	BMPR2;CD81;ITGAV;CALR;THBS1;EGFR
mitochondrial protein processing	0.00300774	0.0658572	-3.77605	21.9259	APP;NCSTN;LAMB2;FSTL1;ITM2B

## Sheet: S4
SUPPLEMENTARY TABLE 4
GO terms (Biological Process 2017b) for the proteins whose levels strongly associate with shorter Td, for the 100 GO categories with the lowest p-value.
Term	P-value	Adjusted P-value	Z-score	Combined Score	Genes
positive regulation of telomerase RNA localization to Cajal body	3.19624e-10	6.35731e-07	-2.76857	60.5317	CCT3;CCT2;RUVBL2;CCT8;CCT5;CCT4
positive regulation of protein localization to Cajal body	9.22446e-10	9.17373e-07	-2.91977	60.7428	CCT3;CCT2;CDK1;CCT8;CCT5;CCT4
DNA strand elongation involved in DNA replication	2.95982e-09	1.96236e-06	-2.44848	48.0835	GINS1;GINS2;POLA1;GINS3;POLD2;MCMBP
leading strand elongation	9.89267e-09	4.91913e-06	-2.66497	49.1193	GINS1;GINS2;POLA1;HNRNPK;GINS3;PCBP2;POLD2
lagging strand elongation	1.29837e-08	5.16491e-06	-2.64876	48.1004	GINS1;GINS2;POLA1;HNRNPK;GINS3;PCBP2;POLD2
DNA replication	1.97394e-08	6.54362e-06	-3.16031	56.0659	POLA1;RMI2;FEN1;MCM7;POLD2;CDK1;MCM6;RAN;EIF4G1
DNA-dependent DNA replication	2.00023e-07	5.68352e-05	-3.17283	48.9403	POLA1;RMI2;FEN1;MCM7;POLD2;CDK1;MCMBP;MCM6
XMP biosynthetic process	3.43727e-07	7.19279e-05	-3.09619	46.0819	ADSL;ATIC;PPAT;PFAS
positive regulation of establishment of protein localization to telomere	3.43727e-07	7.19279e-05	-2.46032	36.6179	CCT2;CCT8;CCT5;CCT4
peptidyl-arginine methylation	3.89232e-07	7.19279e-05	-2.7198	40.1418	PRMT5;HSPA8;PRMT3;RPS2;GSPT1
purine ribonucleoside monophosphate biosynthetic process	4.94491e-07	7.19279e-05	-3.1996	46.4573	ADSL;ATIC;PPAT;PFAS
mitotic chromosome centromere condensation	4.94491e-07	7.19279e-05	-3.09462	44.933	NCAPD2;NCAPD3;SMC4;SMC2
mitotic chromosome arm condensation	4.94491e-07	7.19279e-05	-3.07228	44.6087	NCAPD2;NCAPD3;SMC4;SMC2
G1/S transition of mitotic cell cycle	5.0628e-07	7.19279e-05	-2.83787	41.1383	POLA1;RANBP1;MCM7;PRIM1;CDK1;MCM6;GSPT1
AMP biosynthetic process	6.89493e-07	8.57126e-05	-3.04738	43.2341	ADSL;ATIC;PPAT;PFAS
ADP biosynthetic process	6.89493e-07	8.57126e-05	-2.99854	42.5412	ADSL;ATIC;PPAT;PFAS
mitotic chromosome condensation	7.65032e-07	8.95087e-05	-2.67581	37.6843	ZW10;NCAPD2;NCAPD3;SMC4;SMC2
IMP biosynthetic process	9.36424e-07	9.80288e-05	-3.1536	43.7757	ADSL;ATIC;PPAT;PFAS
GMP biosynthetic process	9.36424e-07	9.80288e-05	-2.44813	33.9829	ADSL;ATIC;PPAT;PFAS
replication of extrachromosomal circular DNA	1.4294e-06	0.000142153	-2.99067	40.2492	POLA1;RMI2;FEN1;MCM7;POLD2;CDK1;MCM6
DNA synthesis involved in DNA replication	1.62149e-06	0.000153579	-3.00758	40.0975	POLA1;RMI2;FEN1;MCM7;POLD2;CDK1;MCM6
2'-(5''-triphosphoribosyl)-3'-dephospho-CoA biosynthetic process	2.61638e-06	0.000236545	-2.79008	35.8629	ADSL;ATIC;PPAT;PFAS
positive regulation of telomere maintenance via telomerase	3.34387e-06	0.000289172	-2.67023	33.6673	CCT3;CCT2;CCT8;CCT5;CCT4
nuclear-transcribed mRNA catabolic process, nonsense-mediated decay	4.31135e-06	0.000357304	-2.90211	35.8534	DDX5;RPS8;PYM1;RPS2;PABPC1;GSPT1;EIF4G1
IRES-dependent viral translational initiation	5.18519e-06	0.000412534	-3.03334	36.9149	RANBP1;PCBP2;EIF3D;EIF3A;RAN
spliceosomal snRNP assembly	5.99426e-06	0.000446834	-3.65488	43.9489	PRMT5;HSPA8;DDX5;HNRNPK;SF3B3;PCBP2;GEMIN5;PABPC1;SF1
RNA secondary structure unwinding	6.06562e-06	0.000446834	-2.90629	34.9129	DDX19A;DDX6;DDX5;HNRNPK;DDX3X;PCBP2
protein stabilization	9.54061e-06	0.000609765	-3.11606	36.0215	CCT3;CCT2;HSP90AB1;PHB;CCT8;CCT5;CCT4
protein methylation	9.8102e-06	0.000609765	-2.80685	32.3688	HSPA8;PRMT3;RPS2;GSPT1
C-terminal protein methylation	9.8102e-06	0.000609765	-2.80294	32.3238	HSPA8;PRMT3;RPS2;GSPT1
peptidyl-histidine methylation	9.8102e-06	0.000609765	-2.7996	32.2852	HSPA8;PRMT3;RPS2;GSPT1
peptidyl-glutamic acid methylation	9.8102e-06	0.000609765	-2.78578	32.1259	HSPA8;PRMT3;RPS2;GSPT1
nuclear-transcribed mRNA catabolic process, 3'-5' exonucleolytic nonsense-mediated decay	1.04619e-05	0.000630564	-2.98171	34.1935	DDX6;RPS8;PYM1;RPS2;PABPC1;GSPT1;EIF4G1
ATP biosynthetic process	1.11885e-05	0.000633713	-2.62138	29.8854	HSPA8;ADSL;ATIC;PPAT;PFAS
peptidyl-glutamine methylation	1.14699e-05	0.000633713	-2.8584	32.5166	HSPA8;PRMT3;RPS2;GSPT1
peptidyl-cysteine methylation	1.14699e-05	0.000633713	-2.83283	32.2257	HSPA8;PRMT3;RPS2;GSPT1
peptidyl-lysine methylation	1.53978e-05	0.000827736	-2.80708	31.1061	HSPA8;PRMT3;RPS2;GSPT1
N-terminal protein amino acid methylation	2.02348e-05	0.00105913	-2.75474	29.7735	HSPA8;PRMT3;RPS2;GSPT1
telomeric DNA-containing double minutes formation	2.30324e-05	0.00117465	-2.25312	24.0602	POLA1;FEN1;PRIM1;POLD2
nuclear-transcribed mRNA catabolic process, 5'-3' exonucleolytic nonsense-mediated decay	2.62778e-05	0.00130666	-2.73056	28.7987	RPS8;PYM1;RPS2;PABPC1;GSPT1;EIF4G1
positive regulation of skeletal muscle cell differentiation	2.94652e-05	0.00142942	-2.46954	25.763	RPS6KA3;DDX5;HSP90AB1;PA2G4
mRNA trans splicing, via spliceosome	3.17717e-05	0.00148067	-3.53111	36.5714	HSPA8;DDX5;HNRNPK;SF3B3;PCBP2;GEMIN5;PABPC1;SF1
spliceosomal conformational changes to generate catalytic conformation	3.2755e-05	0.00148067	-3.53447	36.4985	HSPA8;DDX5;HNRNPK;SF3B3;PCBP2;GEMIN5;PABPC1;SF1
spliceosomal complex disassembly	3.2755e-05	0.00148067	-3.52993	36.4516	HSPA8;DDX5;HNRNPK;SF3B3;PCBP2;GEMIN5;PABPC1;SF1
mRNA cis splicing, via spliceosome	3.4798e-05	0.00153807	-3.53905	36.3318	HSPA8;DDX5;HNRNPK;SF3B3;PCBP2;GEMIN5;PABPC1;SF1
alternative mRNA splicing, via spliceosome	3.58589e-05	0.00155051	-3.56128	36.453	HSPA8;DDX5;HNRNPK;SF3B3;PCBP2;GEMIN5;PABPC1;SF1
spliceosomal complex assembly	4.0377e-05	0.00170872	-3.59645	36.3862	HSPA8;DDX5;HNRNPK;SF3B3;PCBP2;GEMIN5;PABPC1;SF1
DNA replication, synthesis of RNA primer	5.12155e-05	0.00212224	-2.36797	23.3942	POLA1;PRIM1;MCMBP;RAN
mRNA splicing, via spliceosome	5.53193e-05	0.00221041	-3.58097	35.1021	HSPA8;DDX5;HNRNPK;SF3B3;PCBP2;GEMIN5;PABPC1;SF1
regulation of cellular response to heat	5.6433e-05	0.00221041	-3.00982	29.4434	HSPA8;DNAJC2;HSP90AB1;FKBP4;EIF4G1
positive regulation of translation in response to stress	5.66772e-05	0.00221041	-2.36582	23.1333	RPS6KA3;DDX3X;PYM1;EIF3D
histone methylation	6.88583e-05	0.00263383	-2.74085	26.2668	HSPA8;PRMT3;RPS2;GSPT1
positive regulation of telomerase activity	7.56154e-05	0.00283772	-2.50421	23.7646	CCT2;HSP90AB1;RPS2;CCT4
purine nucleotide salvage	9.06301e-05	0.00333821	-2.59634	24.1686	ADSL;PPAT;DCK
viral translational termination-reinitiation	9.87853e-05	0.00350864	-2.83946	26.1871	RANBP1;EIF3D;EIF3A;RAN
nuclear-transcribed mRNA poly(A) tail shortening	9.87853e-05	0.00350864	-2.40165	22.1494	DDX5;CNOT1;PABPC1;EIF4G1
positive regulation of translation	0.000106957	0.00373225	-4.31836	39.4831	DDX6;DNMT1;DDX3X;PYM1;GEMIN5;PHB;EIF3D;EIF4G1
negative regulation of gene silencing by miRNA	0.000144336	0.00494973	-3.00025	26.5323	DDX3X;PYM1;EIF3D;RAN;EIF4G1
regulation of translation in response to stress	0.000201368	0.00678849	-2.42434	20.632	DDX6;RPS6KA3;GEMIN5
DNA replication initiation	0.000228769	0.00730088	-2.48498	20.8311	POLA1;PRIM1;MCMBP;RAN
RNA-directed DNA methylation	0.000244729	0.00730088	-2.4914	20.7169	DNMT1;HNRNPK;PCBP2;GATAD2A
negative regulation of chaperone-mediated autophagy	0.000244729	0.00730088	-2.36108	19.6333	SF3B3;PHB;MAD2L1;EIF4G1
negative regulation of elastin catabolic process	0.000262642	0.00730088	-2.0277	16.7178	SF3B3;PHB;MAD2L1
telomere maintenance via recombination	0.000279027	0.00730088	-2.51826	20.6099	POLA1;FEN1;PRIM1;POLD2
maintenance of DNA methylation	0.000297321	0.00730088	-2.4576	19.9574	HELLS;DNMT1;RAN
positive regulation of sclerenchyma cell differentiation	0.000297321	0.00730088	-2.25688	18.3274	RPS6KA3;HSP90AB1;PA2G4
positive regulation of mesodermal cell differentiation	0.000297321	0.00730088	-2.24905	18.2638	RPS6KA3;HSP90AB1;PA2G4
positive regulation of embryo sac central cell differentiation	0.000297321	0.00730088	-2.24557	18.2356	RPS6KA3;HSP90AB1;PA2G4
positive regulation of plant epidermal cell differentiation	0.000297321	0.00730088	-2.24458	18.2276	RPS6KA3;HSP90AB1;PA2G4
positive regulation of leukocyte differentiation	0.000297321	0.00730088	-2.23882	18.1808	RPS6KA3;HSP90AB1;PA2G4
positive regulation of myofibroblast differentiation	0.000297321	0.00730088	-2.23848	18.178	RPS6KA3;HSP90AB1;PA2G4
positive regulation of antipodal cell differentiation	0.000297321	0.00730088	-2.23163	18.1224	RPS6KA3;HSP90AB1;PA2G4
positive regulation of sorocarp spore cell differentiation	0.000297321	0.00730088	-2.22297	18.0521	RPS6KA3;HSP90AB1;PA2G4
positive regulation of transdifferentiation	0.000297321	0.00730088	-2.22163	18.0412	RPS6KA3;HSP90AB1;PA2G4
positive regulation of synergid differentiation	0.000297321	0.00730088	-2.21585	17.9943	RPS6KA3;HSP90AB1;PA2G4
positive regulation of tendon cell differentiation	0.000297321	0.00730088	-2.20813	17.9316	RPS6KA3;HSP90AB1;PA2G4
positive regulation of embryo sac egg cell differentiation	0.000297321	0.00730088	-2.20685	17.9212	RPS6KA3;HSP90AB1;PA2G4
positive regulation of cardiocyte differentiation	0.000297321	0.00730088	-2.20062	17.8706	RPS6KA3;HSP90AB1;PA2G4
positive regulation of sporulation resulting in formation of a cellular spore	0.000297321	0.00730088	-2.19817	17.8507	RPS6KA3;HSP90AB1;PA2G4
positive regulation of cell differentiation involved in phenotypic switching	0.000297321	0.00730088	-2.18923	17.778	RPS6KA3;HSP90AB1;PA2G4
positive regulation of sorocarp stalk cell differentiation	0.000297321	0.00730088	-2.18357	17.7321	RPS6KA3;HSP90AB1;PA2G4
positive regulation of hemocyte differentiation	0.000334822	0.00802363	-2.28656	18.2969	RPS6KA3;HSP90AB1;PA2G4
positive regulation of cell development	0.000334822	0.00802363	-2.13391	17.0754	RPS6KA3;HSP90AB1;PA2G4
positive regulation of pigment cell differentiation	0.000375241	0.00878065	-2.31509	18.2613	RPS6KA3;HSP90AB1;PA2G4
positive regulation of metanephric DCT cell differentiation	0.000375241	0.00878065	-2.22808	17.575	RPS6KA3;HSP90AB1;PA2G4
positive regulation of cell fate commitment	0.000418671	0.00946291	-2.33519	18.1641	RPS6KA3;HSP90AB1;PA2G4
positive regulation of stem cell differentiation	0.000418671	0.00946291	-2.15389	16.7538	RPS6KA3;HSP90AB1;PA2G4
positive regulation of hematopoietic progenitor cell differentiation	0.000418671	0.00946291	-2.02283	15.7344	RPS6KA3;HSP90AB1;PA2G4
positive regulation of osteoblast differentiation	0.000451258	0.0100849	-2.61851	20.1716	RPS6KA3;DDX5;HSP90AB1;PA2G4
protein ubiquitination involved in ubiquitin-dependent protein catabolic process	0.000462821	0.010168	-4.15592	31.9098	PCNP;RANBP1;UBE2S;UBE2T;CDK1;ZNF598;UBE2K;MAD2L1
positive regulation of myeloid cell differentiation	0.000465202	0.010168	-2.38069	18.2671	RPS6KA3;HSP90AB1;PA2G4
rescue of stalled ribosome	0.000514925	0.0108956	-2.32439	17.5991	DDX6;GEMIN5;ZNF598
positive regulation of epithelial cell differentiation	0.000514925	0.0108956	-2.22803	16.8695	RPS6KA3;HSP90AB1;PA2G4
negative regulation of protein catabolic process	0.000514925	0.0108956	-1.92712	14.5912	SF3B3;PHB;MAD2L1
regulation of translation by machinery localization	0.000559879	0.0115266	-3.15008	23.5871	DDX6;RPS8;GEMIN5;RPS2;FARSB;EIF4G1
positive regulation of translational initiation	0.000560983	0.0115266	-2.62169	19.6255	DDX3X;PYM1;EIF3D;EIF4G1
cyclic purine nucleotide metabolic process	0.000563561	0.0115266	0.249696	-1.86803	ADSL;PPAT
negative regulation of cellular protein catabolic process	0.000567928	0.0115266	-1.99785	14.931	SF3B3;PHB;MAD2L1
positive regulation of endodermal cell differentiation	0.000624296	0.0125427	-2.20086	16.2399	RPS6KA3;HSP90AB1;PA2G4
regulation of gene silencing by miRNA	0.000654837	0.0130247	-2.70729	19.8475	DDX6;GEMIN5;RAN;EIF4G1
